# Supplementary material for: Genomic C-Value Variation Analysis in Jujube (Ziziphus jujuba Mill.) in the Middle Yellow River Basin
Source: Plants (Basel). 2023 Feb 14;12(4):858. doi: 10.3390/plants12040858 (PMC9962250; doi:10.3390/plants12040858)
Supplement: Supplementary file 1 [file plants-12-00858-s001.zip]

Archive with 6 entries (4 files):
- plants-2037022-supplementary/
- plants-2037022-supplementary/S1-S4/
- plants-2037022-supplementary/S1-S4/Table S2.pdf
- plants-2037022-supplementary/S1-S4/Table S3.pdf
- plants-2037022-supplementary/S1-S4/TableS1.pdf
- plants-2037022-supplementary/S1-S4/TableS4.pdf
